# Supplementary material for: Histomorphometric and biochemical data of rat kidney submitted to warm ischemia associated with resveratrol treatment
Source: Data Brief. 2020 Apr 15;30:105545. doi: 10.1016/j.dib.2020.105545 (PMC7186512; doi:10.1016/j.dib.2020.105545)
Supplement: Supplementary file 2 [file mmc2.zip]

Archive with 1 entries (1 files):
- scatter charts.pzf
